# Supplementary material for: Multiplicative interaction of functional inflammasome genetic variants in determining the risk of gout
Source: Arthritis Res Ther. 2015 Oct 13;17:288. doi: 10.1186/s13075-015-0802-3 (PMC4604627; doi:10.1186/s13075-015-0802-3)
Supplement: Additional file 2: — Genotype distributions. Excel file with genotype distributions in the European and Polynesian sample sets for each of the single nucleotide polymorphisms (SNPs) studied. (XLSX 20 kb) [file 13075_2015_802_MOESM2_ESM.xlsx]

## Sheet: Table S2 
A1=minor allele in Caucasian population, 1000 Genomes forward strand
							Case			Control
Gene	SNP	A1	A2	Eth Class	N case	N control	1/1 n (Freq)	1/2 n (Freq)	2/2 n (Freq)	1/1 n (Freq)	1/2 n (Freq)	2/2 n (Freq)
NLRP3	RS10754558	G	C	EP	489	704	101 (0.207)	243 (0.497)	145 (0.297)	106 (0.190)	254 (0.456)	197 (0.354)
	RS10754558	G	C	WP	368	310	75 (0.204)	192 (0.522)	101 (0.274)	51 (0.250)	100 (0.490)	53 (0.260)
	RS10754558	G	C	Cau	1665	10989	285 (0.170)	790 (0.47)	590 (0.350)	1502 (0.172)	4206 (0.482)	3021 (0.346)
	RS35829419	A	C	EP	489	706	0	5 (0.010)	484 (0.99	0	18 (0.032)	541 (0.968)
	RS35829419	A	C	WP	369	315	0	2 (0.005)	367 (0.995	0	2 (0.010)	206 (0.990)
	RS35829419	A	C	Cau	1669	10990	2 (0.001)	150 (0.090)	1517 (0.91	18 (0.002)	761 (0.087)	7951 (0.911)
	RS7512998	C	T	EP	474	697	1 (0.002)	40 (0.084)	433 (0.914	6 (0.011)	60 (0.109)	484 (0.880)
	RS7512998	C	T	WP	366	309	0	13 (0.036)	353 (0.964	0	9 (0.045)	193 (0.955)
	RS7512998	C	T	Cau	1654	3994	56 (0.030)	452 (0.270)	1146 (0.69	79 (0.024)	904 (0.272)	2342 (0.704)
CARD8	RS2043211	T	A	EP	485	704	80 (0.165)	243 (0.501)	162 (0.334	79 (0.142)	256 (0.460)	222 (0.399)
	RS2043211	T	A	WP	362	315	134 (0.370)	174 (0.481)	54 (0.149	65 (0.313)	104 (0.500)	39 (0.188)
	RS2043211	T	A	Cau	1668	10985	188 (0.110)	752 (0.450)	728 (0.44	918 (0.105)	3746 (0.429)	4061 (0.465)
IL1B	RS1143623	G	C	EP	473	697	109 (0.230)	236 (0.499)	128 (0.271)	115 (0.209)	254 (0.462)	181 (0.329)
	RS1143623	G	C	WP	366	308	128 (0.350)	183 (0.500)	55 (0.150)	69 (0.343)	92 (0.458)	40 (0.199)
	RS1143623	G	C	Cau	1654	10981	143 (0.090)	635 (0.380)	876 (0.530)	619 (0.071)	3376 (0.387)	4721 (0.542)
TLR2	RS4696480	T	A	EP	474	697	123 (0.259)	229 (0.483)	122 (0.257	130 (0.236)	276 (0.502)	144 (0.262)
	RS4696480	T	A	WP	367	308	79 (0.215)	177 (0.482)	111 (0.302	46 (0.229)	97 (0.483)	58 (0.289)
	RS4696480	T	A	Cau	1653	10979	408 (0.250)	821 (0.500)	424 (0.26	2224 (0.255)	4324 (0.496)	2171 (0.249)
CD14	RS2569190	A	G	EP	479	698	136 (0.284)	237 (0.495)	106 (0.221	153 (0.278)	263 (0.477)	135 (0.245)
	RS2569190	A	G	WP	368	310	139 (0.378)	188 (0.511)	41 (0.111	76 (0.374	99 (0.488)	28 (0.138)
	RS2569190	A	G	Cau	1667	10985	406 (0.240)	840 (0.500)	421 (0.25	1988 (0.228)	4293 (0.492)	2444 (0.280)
MYD88	RS6853	G	A	EP	473	697	1 (0.002)	34 (0.072)	438 (0.926	0	38 (0.069)	512 (0.931)
	RS6853	G	A	WP	364	309	0	8 (0.022)	356 (0.978	0	9 (0.045)	193 (0.955)
	RS6853	G	A	Cau	1657	10982	25 (0.020)	322 (0.190)	1310 (0.79	128 (0.015)	1826 (0.209)	6769 (0.776)
P2RX7	RS17525809	C	T	EP	476	697	2 (0.004)	70 (0.147)	404 (0.849	7 (0.013)	80 (0.145)	463 (0.842)
	RS17525809	C	T	WP	368	309	0	21 (0.057)	347 (0.943	0	14 (0.069)	188 (0.931)
	RS17525809	C	T	Cau	1655	10522	10 (0.010)	216 (0.130)	1429 (0.86	44 (0.005)	1064 (0.128)	7205 (0.867)
DAPK1	RS4878104	T	C	EP	482	698	203 (0.421)	219 (0.454)	60 (0.124	179 (0.325)	249 (0.452)	123 (0.223)
	RS4878104	T	C	WP	367	310	216 (0.589)	134 (0.365)	17 (0.046	107 (0.527)	79 (0.389)	17 (0.084)
	RS4878104	T	C	Cau	1664	10987	214 (0.130)	762 (0.460)	688 (0.41	1092 (0.125)	3954 (0.453)	3682 (0.422)
TXNIP	RS7212	G	C	EP	474	696	20 (0.042)	151 (0.319)	303 (0.639	21 (0.038)	143 (0.260)	385 (0.701)
	RS7212	G	C	WP	368	309	13 (0.035)	105 (0.285)	250 (0.679	8 (0.040)	54 (0.267)	140 (0.693)
	RS7212	G	C	Cau	1656	10980	4	158 (0.100)	1494 (0.9	11 (0.001)	698 (0.080)	8011 (0.919)
